# Supplementary material for: Higher prevalence of NUDT15 rs116855232 compared to TPMT rs1142345 in a Chinese cohort and its implications for thiopurine therapy
Source: Front Pharmacol. 2025 Sep 18;16:1660719. doi: 10.3389/fphar.2025.1660719 (PMC12488643; doi:10.3389/fphar.2025.1660719)
Supplement: Supplementary file 1 [file DataSheet1.xlsx]

## Sheet: Sheet1
Number	Gender	Age	Ethnicity	Diagnosis	Department	Date Submitted for Testing	NUDT15 rs116855232	TPMT rs1142345	Note
1	Male	22	Han	Crohn's disease	Gastroenterology	180910	CC	AA
2	Male	22	Han	Crohn's disease	Gastroenterology	180910	CC	AA
3	Male	26	Han	Crohn's disease	Gastroenterology	180910	CT	AA
4	Female	55	Han	Crohn's disease	Gastroenterology	180911	CT	AA
5	Male	36	Han	Crohn's disease	Gastroenterology	180917	CC	AA
6	Female	19	Han	Crohn's disease	Gastroenterology	180918	CC	AA
7	Female	34	Han	Crohn's disease	Gastroenterology	180918	CC	AA
8	Male	56	Han	Crohn's disease	Gastroenterology	180925	CT	AA
9	Male	30	Han	Crohn's disease	Gastroenterology	181015	CC	AG
10	Male	35	Han	Crohn's disease	Gastroenterology	181015	CT	AA
11	Male	29	Han	Crohn's disease	Gastroenterology	181019	CC	AA
12	Male	52	Han	Crohn's disease	Gastroenterology	181019	CT	AA
13	Male	24	Han	Crohn's disease	Gastroenterology	181023	CC	AA
14	Female	15	Han	Crohn's disease	Gastroenterology	181031	CC	AG
15	Male	33	Han	Crohn's disease	Gastroenterology	181108	CC	AA
16	Male	39	Han	Crohn's disease	Gastroenterology	181119	CC	AG
17	Male	38	Han	Crohn's disease	Gastroenterology	181119	CT	AA
18	Female	24	Han	Neuromyelitis Optica	Neurology	181204	CT	AA
19	Male	57	Han	Crohn's disease	Gastroenterology	181207	CT	AA
20	Female	53	Han	Crohn's disease	Gastroenterology	181214	CC	AG
21	Male	34	Han	Crohn's disease	Gastroenterology	181218	CC	AA
22	Male	27	Han	Crohn's disease	Gastroenterology	181219	CT	AA
23	Male	38	Han	Crohn's disease	Gastroenterology	181225	CT	AA
24	Male	38	Han	Crohn's disease	Gastroenterology	181226	CC	AA
25	Male	32	Han	Crohn's disease	Gastroenterology	190109	CC	AG
26	Female	48	Han	Necrotizing Myositis	Neurology	190116	CC	AA
27	Female	52	Han	Neuromyelitis Optica	Neurology	190130	CC	AA
28	Male	27	Han	Necrotizing Myositis	Neurology	190130	CC	AA
29	Male	43	Han	Crohn's disease	Gastroenterology	190130	TT	AA	Myelosuppression
30	Female	31	Han	Neuromyelitis Optica	Neurology	190221	CT	AA
31	Male	58	Han	Myasthenia Gravis	Neurology	190227	CC	AA
32	Female	53	Han	Crohn's disease	Gastroenterology	190304	CT	AA
33	Male	31	Han	Crohn's disease	Gastroenterology	190306	CC	AA
34	Female	20	Han	Neuromyelitis Optica	Neurology	190308	CC	AA
35	Male	38	Han	Crohn's disease	Gastroenterology	190311	CC	AA
36	Female	31	Han	Neuromyelitis Optica	Neurology	190320	CC	AA
37	Male	35	Han	Crohn's disease	Gastroenterology	190329	CT	AA
38	Male	17	Han	Crohn's disease	Gastroenterology	190408	CC	AA
39	Female	77	Han	Neuromyelitis Optica	Neurology	190409	CC	AA
40	Female	30	Han	Crohn's disease	Gastroenterology	190410	CC	AA
41	Male	24	Han	Crohn's disease	Gastroenterology	190411	CC	AA
42	Female	31	Han	Myasthenia Gravis	Neurology	190412	CC	AA
43	Female	44	Han	Neuromyelitis Optica	Neurology	190412	CC	AA
44	Male	41	Han	Polymyositis	Rheumatology	190415	CC	AA
45	Female	29	Han	Systemic Lupus Erythematosus	Rheumatology	190418	CC	AA
46	Female	69	Han	Polymyositis	Rheumatology	190418	CT	AA
47	Male	63	Han	Polymyositis	Rheumatology	190418	CC	AA
48	Male	32	Han	Crohn's disease	Gastroenterology	190423	CT	AA
49	Male	22	Han	Systemic Vasculitis	Rheumatology	190424	CC	AA
50	Female	59	Han	Neuromyelitis Optica	Neurology	190425	CT	AA
51	Male	53	Han	Polymyositis	Rheumatology	190426	CC	AA
52	Female	18	Han	Crohn's disease	Gastroenterology	190429	CC	AG
53	Female	62	Han	Polymyositis	Rheumatology	190429	CT	AA
54	Female	81	Han	Idiopathic Inflammatory Myopathies	Rheumatology	190430	CC	AA
55	Female	59	Han	Dermatomyositis	Rheumatology	190507	CC	AA
56	Female	34	Han	Polymyositis	Rheumatology	190509	CC	AA
57	Male	34	Han	Crohn's disease	Gastroenterology	190513	CC	AA
58	Male	33	Han	Crohn's disease	Gastroenterology	190514	CT	AA
59	Male	40	Han	Polymyositis	Rheumatology	190516	CC	AA
60	Female	55	Han	Polymyositis	Rheumatology	190516	CC	AA
61	Male	53	Han	Dermatomyositis	Rheumatology	190520	CT	AA
62	Male	38	Han	Crohn's disease	Gastroenterology	190520	CC	AA
63	Male	31	Han	Crohn's disease	Gastroenterology	190521	TT	AA	Myelosuppression
64	Male	34	Han	Crohn's disease	Gastroenterology	190522	CC	AA
65	Female	43	Han	Dermatomyositis	Rheumatology	190527	CC	AA
66	Female	47	Han	Behçet's Disease	Rheumatology	190527	CC	AA
67	Female	26	Han	Optic Neuritis	Neurology	190603	CC	AA
68	Male	19	Han	Autoimmune Encephalitis	Neurology	190606	CC	AA
69	Male	54	Han	Polymyositis	Rheumatology	190606	CC	AA
70	Male	39	Han	Crohn's disease	Gastroenterology	190612	CC	AA
71	Male	19	Han	Crohn's disease	Gastroenterology	190614	CC	AA
72	Male	38	Han	Crohn's disease	Gastroenterology	190614	CC	AA
73	Male	51	Han	Myasthenia Gravis	Neurology	190619	CC	AA
74	Male	22	Han	Crohn's disease	Gastroenterology	190624	CC	AA
75	Female	21	Han	Crohn's disease	Gastroenterology	190702	CT	AA
76	Male	24	Han	Crohn's disease	Gastroenterology	190705	CC	AA
77	Male	15	Han	Crohn's disease	Gastroenterology	190705	CC	AA
78	Male	26	Dong	Crohn's disease	Gastroenterology	190708	CC	AA
79	Male	50	Han	Behçet's Disease	Rheumatology	190711	CC	AA
80	Female	54	Han	Polymyositis	Rheumatology	190716	CC	AA
81	Male	45	Han	Crohn's disease	Gastroenterology	190717	CC	AA
82	Male	40	Han	Crohn's disease	Gastroenterology	190722	CC	AA
83	Male	29	Han	Crohn's disease	Gastroenterology	190722	CT	AA
84	Male	41	Han	Crohn's disease	Gastroenterology	190723	TT	AA
85	Female	17	Han	Crohn's disease	Gastroenterology	190729	CC	AA
86	Female	40	Han	Crohn's disease	Gastroenterology	190729	CC	AA
87	Male	25	Han	Crohn's disease	Gastroenterology	190801	CC	AA
88	Male	28	Han	Crohn's disease	Gastroenterology	190801	CC	AA
89	Female	50	Han	Polymyositis	Rheumatology	190801	CC	AA
90	Male	31	Han	Crohn's disease	Gastroenterology	190807	CC	AA
91	Female	40	Han	Autoimmune Hepatitis	Infectious diseases	190807	CC	AA
92	Female	23	Tujia	Crohn's disease	Gastroenterology	190807	CC	AA
93	Female	36	Han	Neuromyelitis Optica	Neurology	190808	CC	AA
94	Male	37	Han	Polymyositis	Gastroenterology	190808	CC	AA
95	Male	20	Han	Crohn's disease	Gastroenterology	190809	CC	AA
96	Male	29	Han	Crohn's disease	Gastroenterology	190812	CC	AA
97	Male	32	Han	Crohn's disease	Gastroenterology	190813	CC	AA
98	Male	17	Han	Crohn's disease	Gastroenterology	190813	CC	AA
99	Female	46	Han	Crohn's disease	Gastroenterology	190816	CC	AA
100	Male	16	Han	Crohn's disease	Gastroenterology	190819	CC	AA
101	Male	27	Han	Crohn's disease	Gastroenterology	190819	CC	AA
102	Female	37	Han	Ulcerative Colitis	Gastroenterology	190822	CC	AA
103	Male	51	Han	Crohn's disease	Gastroenterology	190822	CC	AA
104	Female	24	Han	Crohn's disease	Gastroenterology	190822	CC	AA
105	Male	19	Han	Crohn's disease	Gastroenterology	190822	CC	AA
106	Male	31	Han	Crohn's disease	Gastroenterology	190822	CT	AG
107	Male	19	Han	Crohn's disease	Gastroenterology	190823	CC	AA
108	Male	51	Han	Dermatomyositis	Rheumatology	190823	CT	AA
109	Male	41	Han	Crohn's disease	Gastroenterology	190826	CC	AA
110	Female	30	Han	Crohn's disease	Gastroenterology	190827	CC	AA
111	Male	25	Han	Autoimmune Encephalitis	Neurology	190828	CC	AA
112	Male	42	Han	Crohn's disease	Gastroenterology	190829	CC	AA
113	Female	31	Han	Crohn's disease	Gastroenterology	190830	CC	AA
114	Male	35	Han	Crohn's disease	Gastroenterology	190830	CC	AA
115	Male	17	Han	Crohn's disease	Gastroenterology	190830	CC	AA
116	Female	30	Han	Myasthenia Gravis	Neurology	190903	CC	AA
117	Male	17	Han	Crohn's disease	Gastroenterology	190903	CT	AA
118	Male	42	Han	Crohn's disease	Gastroenterology	190903	CT	AA
119	Female	56	Han	Dermatomyositis	Rheumatology	190903	CT	AA
120	Male	19	Han	Crohn's disease	Gastroenterology	190903	CT	AA
121	Male	32	Han	Crohn's disease	Gastroenterology	190904	CC	AA
122	Male	54	Han	Crohn's disease	Gastroenterology	190905	CT	AA
123	Female	57	Han	Crohn's disease	Gastroenterology	190905	CT	AA
124	Female	16	Han	Autoimmune Encephalitis	Neurology	190905	CC	AA
125	Female	35	Han	Myasthenia Gravis	Neurology	190906	CT	AA
126	Male	18	Han	Crohn's disease	Gastroenterology	190906	CT	AA
127	Male	54	Han	Crohn's disease	Gastroenterology	190906	CT	AA
128	Male	32	Han	Crohn's disease	Gastroenterology	190909	CC	AA
129	Male	30	Han	Crohn's disease	Gastroenterology	190912	CC	AA
130	Female	27	Han	Crohn's disease	Gastroenterology	190927	CC	AA
131	Male	35	Han	Crohn's disease	Gastroenterology	190927	CC	AA
132	Male	32	Han	Crohn's disease	Gastroenterology	190929	CC	AA
133	Male	35	Han	Crohn's disease	Gastroenterology	190930	CC	AA
134	Female	53	Han	Myasthenia Gravis	Neurology	191023	CT	AA
135	Male	23	Han	Crohn's disease	Gastroenterology	191029	CC	AA
136	Female	32	Han	Myasthenia Gravis	Neurology	191029	CC	AA
137	Male	27	Han	Crohn's disease	Geriatrics	191104	CC	AA
138	Female	39	Han	Neuromyelitis Optica	Neurology	191112	CT	AA
139	Female	47	Han	Autoimmune Encephalitis	Neurology	191112	CC	AA
140	Female	47	Han	Multiple Sclerosis	Neurology	191126	CC	AA
141	Male	27	Han	Crohn's disease	Gastroenterology	191202	CC	AA
142	Female	56	Han	Crohn's disease	Gastroenterology	191203	CT	AA
143	Female	46	Tujia	Crohn's disease	Gastroenterology	191203	CC	AA
144	Female	40	Han	Crohn's disease	Gastroenterology	191203	CT	AA
145	Female	57	Han	Neuromyelitis Optica	Neurology	191203	CC	AA
146	Male	70	Han	Myasthenia Gravis	Neurology	191204	CC	AA
147	Male	39	Han	Crohn's disease	Gastroenterology	191206	CC	AA
148	Female	27	Han	Neuromyelitis Optica	Neurology	191210	CT	AA
149	Female	19	Han	Crohn's disease	Gastroenterology	191210	CC	AA
150	Male	43	Han	Optic Neuritis	Neurology	191210	CC	AA
151	Female	18	Han	Crohn's disease	Gastroenterology	191211	CT	AA
152	Female	45	Han	Crohn's disease	Gastroenterology	191213	CC	AA
153	Male	26	Han	Crohn's disease	Gastroenterology	191216	CC	AA
154	Male	23	Han	Crohn's disease	Gastroenterology	191218	CT	AA
155	Female	31	Han	Crohn's disease	Gastroenterology	191218	CC	AA
156	Female	55	Han	Neuromyelitis Optica	Neurology	191227	CC	AA
157	Male	41	Han	Crohn's disease	Gastroenterology	191227	CT	AA
158	Female	29	Han	Neuromyelitis Optica	Neurology	191231	CC	AA
159	Female	45	Han	Autoimmune Hepatitis	Rheumatology	200102	CT	AA
160	Male	25	Han	Crohn's disease	Gastroenterology	200107	CC	AA
161	Male	29	Han	Crohn's disease	Neurology	200113	CT	AA
162	Male	22	Han	Crohn's disease	Gastroenterology	200113	CC	AA
163	Female	44	Han	Myasthenia Gravis	Neurology	200116	CC	AA
164	Male	35	Han	Autoimmune Encephalitis	Neurology	200211	CC	AA
165	Female	47	Han	Autoimmune Encephalitis	Neurology	200219	CT	AA
166	Female	70	Han	Myasthenia Gravis	Neurology	200224	CC	AA
167	Male	57	Han	Hypertrophic Pachymeningitis	Neurology	200313	CC	AA
168	Female	14	Han	Dermatomyositis	Rheumatology	200320	CT	AA
169	Female	42	Miao	Myasthenia Gravis	Neurology	200323	CC	AA
170	Female	65	Han	Neuromyelitis Optica	Neurology	200330	CC	AA
171	Female	57	Han	Neuromyelitis Optica	Neurology	200331	CC	AA
172	Female	29	Han	Autoimmune Hepatitis	Rheumatology	200408	CC	AA
173	Female	14	Han	Autoimmune Encephalitis	Neurology	200413	CC	AA
174	Female	33	Han	Optic Neuritis	Neurology	200417	CC	AA
175	Female	63	Han	Myasthenia Gravis	Neurology	200422	CC	AA
176	Female	24	Han	Crohn's disease	Gastroenterology	200423	CT	AA
177	Male	37	Han	Crohn's disease	Gastroenterology	200427	CC	AA
178	Male	43	Han	Crohn's disease	Gastroenterology	200427	CC	AA
179	Female	25	Han	Central Nervous System Demyelinating Diseases	Neurology	200429	CT	AG
180	Male	63	Han	Encephalomyelitis	Neurology	200430	CC	AA
181	Female	41	Han	Polymyositis	Rheumatology	200514	CC	AA
182	Male	50	Han	Dermatomyositis	Rheumatology	200519	CC	AA
183	Female	47	Han	Neuromyelitis Optica	Neurology	200519	CC	AA
184	Female	21	Han	Systemic Lupus Erythematosus	Rheumatology	200521	CC	AA
185	Female	47	Han	Myasthenia Gravis	Neurology	200522	CT	AA
186	Male	34	Han	Myasthenia Gravis	Neurology	200526	CC	AA
187	Male	37	Han	Encephalomyelitis	Neurology	200528	CC	AA
188	Female	63	Han	Dermatomyositis	Rheumatology	200601	CC	AA
189	Male	33	Han	Autoimmune Encephalitis	Neurology	200610	CC	AA
190	Female	70	Han	Myasthenia Gravis	Neurology	200612	CT	AA
191	Female	25	Han	Granulomatosis with Polyangiitis	Rheumatology	200618	CC	AA
192	Female	29	Han	Polymyositis	Rheumatology	200622	CC	AA
193	Female	42	Han	Autoimmune Hepatitis	Infectious diseases	200622	CC	AA
194	Male	51	Han	Neuromyelitis Optica	Neurology	200623	CC	AA
195	Female	67	Han	Dermatomyositis	Rheumatology	200623	CC	AA
196	Female	64	Han	Connective Tissue Disease	Rheumatology	200629	CC	AA
197	Female	45	Han	Dermatomyositis	Rheumatology	200629	CC	AA
198	Male	25	Han	Myasthenia Gravis	Neurology	200630	CT	AA
199	Female	44	Han	Myasthenia Gravis	Neurology	200701	CC	AA
200	Female	56	Han	Polymyositis	Rheumatology	200703	CT	AA
201	Male	70	Han	Myasthenia Gravis	Rheumatology	200703	CT	AA
202	Male	34	Han	Crohn's disease	Gastroenterology	200706	CC	AA
203	Female	64	Han	Dermatomyositis	Rheumatology	200706	CC	AA
204	Male	70	Han	Myasthenia Gravis	Neurology	200708	CT	AA
205	Female	52	Han	Dermatomyositis	Rheumatology	200708	CC	AA
206	Female	38	Han	Myasthenia Gravis	Neurology	200709	CC	AA
207	Female	25	Han	Dermatomyositis	Rheumatology	200709	CT	AA
208	Female	61	Han	Polymyositis	Rheumatology	200709	CC	AA
209	Female	37	Han	Systemic Lupus Erythematosus	Rheumatology	200709	CC	AA
210	Female	56	Han	Rheumatoid Arthritis	Rheumatology	200709	CC	AA
211	Female	51	Han	Sjögren's Syndrome	Neurology	200713	CC	AA
212	Male	21	Han	Crohn's disease	Gastroenterology	200716	CC	AA
213	Female	46	Han	Polymyositis	Rheumatology	200716	CC	AA
214	Female	27	Han	Neuromyelitis Optica	Neurology	200716	CC	AA
215	Female	21	Han	Takayasu Arteritis	Rheumatology	200720	CC	AA
216	Female	20	Han	Crohn's disease	Gastroenterology	200723	CT	AA
217	Female	77	Han	Myasthenia Gravis	Neurology	200728	CC	AA
218	Male	58	Han	Myasthenia Gravis	Neurology	200729	CT	AA
219	Female	49	Han	Autoimmune Hepatitis	Rheumatology	200730	TT	AA
220	Female	62	Han	Myasthenia Gravis	Neurology	200730	CC	AA
221	Male	49	Han	Myasthenia Gravis	Neurology	200730	CC	AA
222	Female	52	Han	Dermatomyositis	Rheumatology	200730	CC	AA
223	Female	64	Han	Neuromyelitis Optica	Neurology	200730	TT	AA
224	Female	56	Han	Systemic Lupus Erythematosus	Rheumatology	200731	CT	AA
225	Male	22	Han	Crohn's disease	Gastroenterology	200803	CC	AA
226	Male	34	Han	Myasthenia Gravis	Neurology	200805	CC	AA
227	Female	48	Han	Takayasu Arteritis	Rheumatology	200810	CC	AA
228	Female	56	Han	Rheumatoid Arthritis	Rheumatology	200813	CC	AA
229	Female	54	Han	Neuromyelitis Optica	Neurology	200813	CC	AA
230	Female	38	Han	Myasthenia Gravis	Neurology	200813	CC	AA
231	Female	13	Han	Systemic Lupus Erythematosus	Rheumatology	200817	CC	AA
232	Female	49	Han	Dermatomyositis	Rheumatology	200820	CC	AA
233	Female	52	Han	Rheumatoid Arthritis	Rheumatology	200821	CC	AA
234	Female	48	Han	Neuromyelitis Optica	Neurology	200821	CC	AA
235	Female	33	Han	Neuromyelitis Optica	Neurology	200824	CC	AA
236	Female	58	Han	Myasthenia Gravis	Neurology	200824	CC	AA
237	Male	46	Han	Dermatomyositis	Rheumatology	200826	CC	AA
238	Female	39	Han	Polymyositis	Rheumatology	200828	CT	AA
239	Female	48	Han	Neuromyelitis Optica	Neurology	200902	CC	AA
240	Female	47	Han	Guillain-Barré Syndrome	Neurology	200902	CT	AA
241	Female	30	Han	Myasthenia Gravis	Neurology	200902	CC	AA
242	Female	53	Han	Neuromyelitis Optica	Neurology	200903	CT	AA
243	Male	20	Han	Crohn's disease	Gastroenterology	200903	CC	AA
244	Female	43	Han	Neuromyelitis Optica	Neurology	200908	CT	AA
245	Male	67	Han	Polymyositis	Rheumatology	200908	CC	AA
246	Male	49	Han	Dermatomyositis	Respiratory	200909	CT	AG
247	Male	49	Han	Myasthenia Gravis	Neurology	200911	CC	AA
248	Male	16	Han	Dermatomyositis	Rheumatology	200911	CC	AA
249	Male	47	Han	Multiple Sclerosis	Neurology	200911	CC	AA
250	Female	31	Han	Dermatomyositis	Rheumatology	200911	CC	AA
251	Female	50	Han	Neuromyelitis Optica	Neurology	200915	CC	AA
252	Female	44	Han	Ulcerative Colitis	Gastroenterology	200915	CC	AA
253	Female	62	Han	Myasthenia Gravis	Neurology	200917	CC	AA
254	Female	32	Han	Neuromyelitis Optica	Neurology	200917	CC	AA
255	Female	42	Han	Myasthenia Gravis	Neurology	200918	CC	AA
256	Male	53	Han	Myasthenia Gravis	Neurology	200921	CC	AA
257	Female	14	Han	Polymyositis	Rheumatology	201009	CC	AA
258	Female	51	Han	Neuromyelitis Optica	Neurology	201009	CT	AA
259	Female	59	Han	Neuromyelitis Optica	Rheumatology	201010	CC	AA
260	Female	69	Han	Polymyositis	Rheumatology	201010	CC	AA
261	Female	34	Han	Myasthenia Gravis	Neurology	201012	CC	AG
262	Female	34	Han	Neuromyelitis Optica	Neurology	201014	CC	AA
263	Female	68	Han	Polymyositis	Rheumatology	201016	TT	AA
264	Female	46	Han	Systemic Lupus Erythematosus	Rheumatology	201019	CC	AA
265	Female	57	Han	Neuromyelitis Optica	Neurology	201022	CC	AA
266	Male	56	Han	Myasthenia Gravis	Neurology	201023	CT	AA
267	Female	52	Han	Myasthenia Gravis	Neurology	201023	CC	AA
268	Male	56	Han	Guillain-Barré Syndrome	Neurology	201026	CT	AA
269	Male	64	Han	Dermatomyositis	Rheumatology	201028	CC	AA
270	Female	37	Han	Autoimmune Encephalitis	Neurology	201029	CC	AA
271	Male	18	Han	Myasthenia Gravis	Neurology	201104	CC	AA
272	Female	56	Han	Polymyositis	Rheumatology	201105	CC	AA
273	Female	49	Han	Neuromyelitis Optica	Neurology	201112	CT	AA
274	Male	31	Han	Crohn's disease	Gastroenterology	201113	CC	AG
275	Male	17	Han	Autoimmune Encephalitis	Neurology	201116	CC	AG
276	Female	53	Han	Neuromyelitis Optica	Neurology	201117	CC	AA
277	Male	18	Han	Crohn's disease	Gastroenterology	201117	CC	AA
278	Male	21	Han	Crohn's disease	Gastroenterology	201118	CC	AA
279	Female	39	Han	Systemic Vasculitis	Rheumatology	201118	CC	AA
280	Female	56	Han	Myasthenia Gravis	Rheumatology	201202	CC	AA
281	Female	30	Han	Neuromyelitis Optica	Neurology	201202	CT	AA
282	Female	50	Han	Neuromyelitis Optica	Neurology	201207	CC	AA
283	Female	23	Han	Polymyositis	Rheumatology	201208	CC	AG
284	Male	47	Han	Polymyositis	Rheumatology	201208	CT	AA
285	Male	72	Han	Anti-Synthetase Syndrome	Rheumatology	201222	CT	AA
286	Female	72	Han	Necrotizing Myositis	Neurology	201222	CC	AG
287	Female	84	Han	Dermatomyositis	Rheumatology	201222	CC	AA
288	Female	50	Han	Myasthenia Gravis	Neurology	201224	CT	AA
289	Female	29	Han	Myasthenia Gravis	Neurology	201229	CC	AA
290	Female	67	Han	Optic Neuritis	Neurology	201229	CC	AA
291	Male	40	Han	Crohn's disease	Gastroenterology	201231	CC	AA
292	Male	17	Han	Autoimmune Encephalitis	Neurology	210111	CC	AA
293	Female	30	Han	Neuromyelitis Optica	Neurology	210112	CC	AA
294	Female	51	Han	Autoimmune Hepatitis	Infectious diseases	210112	CT	AA
295	Male	39	Han	Myasthenia Gravis	Neurology	210113	CT	AA
296	Male	27	Han	Myasthenia Gravis	Neurology	210115	CC	AA
297	Male	32	Han	Crohn's disease	Gastroenterology	210118	CC	AA
298	Female	65	Han	Myasthenia Gravis	Neurology	210120	CC	AA
299	Female	21	Han	Myasthenia Gravis	Neurology	210121	CC	AA
300	Female	46	Han	Myasthenia Gravis	Neurology	210121	CT	AA
301	Male	40	Han	Crohn's disease	Gastroenterology	210121	CC	AA
302	Female	45	Han	Myasthenia Gravis	Neurology	210124	CC	AA
303	Male	52	Han	Myasthenia Gravis	Neurology	210126	CC	AA
304	Female	45	Han	Dermatomyositis	Rheumatology	210126	CC	AA
305	Female	28	Han	Myasthenia Gravis	Neurology	210204	CC	AA
306	Male	39	Han	Crohn's disease	Gastroenterology	210207	CC	AA
307	Female	56	Han	Myasthenia Gravis	Neurology	210207	CC	AG
308	Male	34	Han	Crohn's disease	Gastroenterology	210208	CC	AA
309	Female	40	Han	Neuromyelitis Optica	Neurology	210218	CC	AA
310	Female	57	Han	Dermatomyositis	Rheumatology	210218	CC	AA
311	Female	55	Han	Myasthenia Gravis	Neurology	210219	CC	AG
312	Female	51	Han	ANCA-Associated Small-Vessel Vasculitides	Rheumatology	210221	CC	AA
313	Female	50	Han	Myasthenia Gravis	Neurology	210222	CT	AA
314	Male	46	Han	Guillain-Barré Syndrome	Neurology	210223	CC	AA
315	Male	42	Han	Myasthenia Gravis	Neurology	210223	CT	AA
316	Female	27	Han	Neuromyelitis Optica	Neurology	210225	CC	AA
317	Female	63	Han	Myasthenia Gravis	Neurology	210301	CC	AA
318	Male	56	Han	Necrotizing Myositis	Neurology	210303	CC	AA
319	Female	71	Han	Vasculitis	Neurology	210305	CC	AA
320	Female	34	Han	Guillain-Barré Syndrome	Neurology	210307	CC	AA
321	Female	54	Han	Neuromyelitis Optica	Neurology	210307	CC	AA
322	Female	37	Han	Autoimmune Encephalitis	Neurology	210307	CT	AG
323	Male	33	Han	Myasthenia Gravis	Neurology	210308	CC	AA
324	Female	18	Han	Autoimmune Encephalitis	Neurology	210308	CC	AA
325	Female	63	Han	Polymyositis	Rheumatology	210309	CC	AA
326	Female	69	Han	Neuromyelitis Optica	Neurology	210309	CT	AA
327	Female	33	Han	Neuromyelitis Optica	Neurology	210309	CC	AA
328	Female	19	Han	Myasthenia Gravis	Neurology	210311	CC	AA
329	Female	51	Han	Autoimmune Encephalitis	Neurology	210315	CC	AA
330	Male	78	Han	ANCA-Associated Small-Vessel Vasculitides	Rheumatology	210315	CC	AA
331	Male	59	Han	Polymyositis	Rheumatology	210317	CT	AA
332	Female	47	Han	Myasthenia Gravis	Neurology	210318	CC	AA
333	Female	43	Han	Polymyositis	Rheumatology	210318	CC	AA
334	Female	72	Han	Myasthenia Gravis	Neurology	210319	CC	AA
335	Male	64	Han	Myasthenia Gravis	Neurology	210322	CC	AA
336	Female	32	Han	Myasthenia Gravis	Neurology	210323	CT	AA
337	Female	38	Han	Myasthenia Gravis	Neurology	210324	CC	AA
338	Female	34	Han	Myasthenia Gravis	Neurology	210331	CC	AA
339	Female	51	Han	Myasthenia Gravis	Neurology	210405	CC	AA
340	Male	27	Han	Myasthenia Gravis	Neurology	210405	CC	AA
341	Female	40	Han	Polymyositis	Rheumatology	210406	CC	AA
342	Female	54	Han	Dermatomyositis	Rheumatology	210407	CC	AA
343	Female	32	Han	Neuromyelitis Optica	Neurology	210408	CC	AA
344	Female	79	Han	Pemphigus Vulgaris	Dermatology	210408	CT	AA
345	Female	56	Han	Multiple Sclerosis	Neurology	210413	CT	AA
346	Male	58	Han	Myasthenia Gravis	Neurology	210414	CC	AA
347	Female	61	Han	Myasthenia Gravis	Neurology	210418	CC	AA
348	Male	54	Han	Polymyositis	Rheumatology	210425	CC	AA
349	Female	45	Han	Neuromyelitis Optica	Neurology	210425	CC	AA
350	Female	67	Han	Neuromyelitis Optica	Neurology	210426	CC	AA
351	Male	69	Han	Encephalomyelitis	Neurology	210428	CC	AA
352	Male	54	Han	Guillain-Barré Syndrome	Neurology	210506	CC	AA
353	Female	31	Han	Neuromyelitis Optica	Neurology	210508	CC	AA
354	Female	44	Han	Autoimmune Encephalitis	Neurology	210509	CC	AA
355	Male	14	Han	Encephalomyelitis	Neurology	210510	CT	AA
356	Female	34	Han	Optic Neuritis	Neurology	210514	CC	AA
357	Female	69	Han	Polymyositis	Rheumatology	210518	CT	AA
358	Female	41	Han	Dermatomyositis	Rheumatology	210519	CC	AA
359	Female	61	Han	Myasthenia Gravis	Neurology	210521	CC	AA
360	Female	31	Han	Autoimmune Encephalitis	Neurology	210601	CT	AA
361	Female	71	Han	Neuromyelitis Optica	Neurology	210601	CC	AA
362	Male	49	Han	Myasthenia Gravis	Neurology	210603	CC	AA
363	Female	47	Han	Neuromyelitis Optica	Neurology	210606	CC	AA
364	Male	32	Han	Autoimmune Encephalitis	Neurology	210610	CC	AA
365	Female	57	Han	Anti-Synthetase Syndrome	Rheumatology	210610	CT	AA
366	Female	31	Han	Myasthenia Gravis	Neurology	210614	CC	AA
367	Female	33	Han	Myasthenia Gravis	Neurology	210617	CC	AA
368	Female	69	Han	Myasthenia Gravis	Neurology	210621	CT	AA
369	Male	23	Han	Autoimmune Encephalitis	Neurology	210621	CC	AA
370	Male	55	Han	Myasthenia Gravis	Neurology	210622	TT	AA
371	Male	72	Han	Connective Tissue Disease	Rheumatology	210624	CT	AA
372	Female	67	Han	Systemic Sclerosis	Rheumatology	210706	CC	AA
373	Female	62	Han	Myasthenia Gravis	Neurology	210708	CC	AA
374	Female	31	Han	Sjögren's Syndrome	Rheumatology	210708	CC	AA
375	Male	47	Han	Connective Tissue Disease	Rheumatology	210711	CC	AA
376	Male	45	Han	Guillain-Barré Syndrome	Neurology	210713	CT	AG
377	Female	51	Han	Myasthenia Gravis	Neurology	210721	CC	AA
378	Male	42	Han	Guillain-Barré Syndrome	Neurology	210726	CC	AA
379	Female	34	Han	Diffuse Fasciitis	Rheumatology	210804	CC	AA
380	Male	18	Han	Still's Disease	Rheumatology	210804	CC	AA
381	Female	42	Han	Sjögren's Syndrome	Rheumatology	210809	CC	AA
382	Female	35	Han	Myasthenia Gravis	Neurology	210812	CC	AA
383	Male	29	Han	Optic Neuritis	Neurology	210816	CC	AA
384	Female	40	Han	Systemic Sclerosis	Rheumatology	210823	CT	AA
385	Female	55	Han	Myasthenia Gravis	Neurology	210823	CC	AA
386	Female	53	Han	Myasthenia Gravis	Neurology	210824	CT	AA
387	Female	51	Han	Myasthenia Gravis	Neurology	210824	CC	AA
388	Female	58	Han	Polymyositis	Rheumatology	210827	CC	AA
389	Male	53	Han	Eosinophilic Granulomatosis with Polyangiitis	Rheumatology	210902	CC	AA
390	Female	5	Han	Myasthenia Gravis	Neurology	210907	CC	AA
391	Male	66	Han	Myasthenia Gravis	Neurology	210908	CC	AA
392	Female	15	Han	Myasthenia Gravis	Neurology	210910	CC	AA
393	Male	28	Han	Neuromyelitis Optica	Neurology	210912	CC	AA
394	Female	49	Han	Dermatomyositis	Rheumatology	210914	CC	AA
395	Female	51	Han	Autoimmune Hepatitis	Gastroenterology	210915	CC	AA
396	Male	24	Han	Autoimmune Encephalitis	Neurology	210915	CC	AA
397	Female	30	Han	Neuromyelitis Optica	Neurology	210917	CC	AA
398	Male	49	Han	Neuromyelitis Optica	Neurology	210927	CC	AA
399	Male	30	Han	Autoimmune Encephalitis	Neurology	210927	CT	AG
400	Male	59	Han	Dermatomyositis	Rheumatology	210930	CC	AA
401	Male	59	Han	Behçet's Disease	Rheumatology	211008	CT	AA
402	Female	49	Han	Myasthenia Gravis	Neurology	211012	CC	AG
403	Female	48	Han	Myasthenia Gravis	Neurology	211012	CC	AA
404	Male	56	Han	Myasthenia Gravis	Neurology	211013	CC	AA
405	Female	18	Han	Autoimmune Encephalitis	Neurology	211014	CC	AA
406	Female	54	Han	Myasthenia Gravis	Neurology	211014	CT	AA
407	Female	47	Han	Neuromyelitis Optica	Neurology	211015	CC	AA
408	Female	30	Han	Sjögren's Syndrome	Rheumatology	211020	CC	AA
409	Female	45	Han	Myasthenia Gravis	Neurology	211022	CC	AA
410	Female	64	Han	Autoimmune Encephalitis	Neurology	211025	CT	AA
411	Male	25	Han	Polymyositis	Rheumatology	211026	CC	AA
412	Male	61	Han	Polymyositis	Rheumatology	211026	CC	AA
413	Female	64	Han	Myasthenia Gravis	Neurology	211028	CC	AA
414	Male	47	Han	Myasthenia Gravis	Neurology	211028	CC	AA
415	Male	53	Han	Neuromyelitis Optica	Neurology	211028	CT	AA
416	Female	22	Han	Polymyositis	Rheumatology	211029	CC	AA
417	Female	59	Han	Anti-Synthetase Syndrome	Rheumatology	211101	CC	AA
418	Female	35	Han	Neuromyelitis Optica	Neurology	211104	CC	AA
419	Male	70	Han	Polymyositis	Rheumatology	211107	CC	AA
420	Female	46	Han	Neuromyelitis Optica	Neurology	211109	CC	AA
421	Female	54	Han	Neuromyelitis Optica	Neurology	211123	CT	AA
422	Female	52	Han	Systemic Sclerosis	Gastroenterology	211202	CC	AA
423	Male	39	Han	Vasculitis	Rheumatology	211205	CC	AA
424	Female	38	Han	Myasthenia Gravis	Neurology	211206	CT	AA
425	Female	67	Han	Autoimmune Hepatitis	Gastroenterology	211220	CC	AA
426	Female	19	Han	Neuromyelitis Optica	Neurology	211224	CC	AA
427	Female	63	Han	Polymyositis	Neurology	211227	CC	AA
428	Female	51	Han	Optic Neuritis	Neurology	211228	CC	AA
429	Male	42	Han	Autoimmune Encephalitis	Neurology	211231	CT	AA
430	Male	23	Han	Autoimmune Encephalitis	Neurology	220104	CC	AA
431	Female	52	Han	Neuromyelitis Optica	Neurology	220107	CC	AA
432	Male	65	Han	Necrotizing Myositis	Rheumatology	220111	CC	AA
433	Female	24	Han	Autoimmune Encephalitis	Neurology	220118	CT	AA
434	Female	56	Han	Polymyositis	Rheumatology	220121	CC	AA
435	Male	57	Han	Myasthenia Gravis	Neurology	220121	CC	AA
436	Female	43	Han	Autoimmune Encephalitis	Neurology	220121	CC	AA
437	Male	32	Han	Autoimmune Encephalitis	Neurology	220123	CC	AA
438	Male	26	Han	Autoimmune Encephalitis	Neurology	220207	CC	AA
439	Female	67	Han	Neuromyelitis Optica	Neurology	220207	TT	AA
440	Male	23	Han	Neuromyelitis Optica	Neurology	220208	CC	AA
441	Female	27	Han	Mixed Connective Tissue Disease	Rheumatology	220209	CC	AA
442	Female	39	Han	Myasthenia Gravis	Neurology	220216	CC	AA
443	Female	43	Han	Autoimmune Hepatitis	Infectious diseases	220220	CC	AA
444	Female	49	Han	Crohn's disease	Gastroenterology	220222	CC	AA
445	Female	27	Han	Systemic Lupus Erythematosus	Rheumatology	220225	CT	AA
446	Female	58	Han	Neuromyelitis Optica	Neurology	220301	CC	AA
447	Female	59	Han	Optic Neuritis	Ophthalmology	220302	CC	AA
448	Male	57	Han	Myasthenia Gravis	Neurology	220303	CC	AA
449	Female	57	Han	Myasthenia Gravis	Neurology	220311	CC	AA
450	Female	59	Han	Myasthenia Gravis	Neurology	220325	CC	AA
451	Female	69	Han	Myasthenia Gravis	ICU	220325	CC	AA
452	Female	48	Han	Neuromyelitis Optica	Neurology	220406	CC	AA
453	Female	41	Han	Autoimmune Hepatitis	Infectious diseases	220408	CC	AA
454	Female	49	Han	Neuromyelitis Optica	Neurology	220408	CT	AA
455	Male	51	Han	Neuromyelitis Optica	Neurology	220411	CC	AA
456	Male	32	Han	Optic Neuritis	Neurology	220412	CC	AA
457	Female	38	Han	Myasthenia Gravis	Neurology	220412	CC	AA
458	Female	18	Han	Systemic Lupus Erythematosus	Rheumatology	220414	CC	AG
459	Female	39	Han	ANCA-Associated Small-Vessel Vasculitides	Rheumatology	220414	CC	AA
460	Male	76	Han	IgG4-Related Disease	Rheumatology	220419	CC	AA
461	Female	44	Han	Crohn's disease	Gastroenterology	220419	CT	AA
462	Female	53	Han	Ulcerative Colitis	Gastroenterology	220419	CC	AA
463	Female	67	Han	Dermatomyositis	Neurology	220429	CC	AA
464	Female	53	Han	Polymyositis	Neurology	220506	CT	AA
465	Female	46	Han	Neuromyelitis Optica	Neurology	220508	CC	AA
466	Female	65	Han	Neuromyelitis Optica	Neurology	220509	CC	AA
467	Female	17	Han	Myasthenia Gravis	Neurology	220510	CC	AA
468	Female	37	Han	Myasthenia Gravis	Neurology	220511	CT	AA
469	Female	63	Han	Hashimoto's Encephalopathy	Neurology	220512	CC	AA
470	Female	32	Han	Neuromyelitis Optica	Neurology	220518	CT	AA
471	Male	29	Han	Myasthenia Gravis	Neurology	220519	CC	AA
472	Male	58	Han	Dermatomyositis	Rheumatology	220526	CC	AA
473	Female	31	Han	Systemic Lupus Erythematosus	Rheumatology	220601	CC	AA
474	Male	65	Han	Myasthenia Gravis	Neurology	220602	CC	AA
475	Female	58	Han	Myasthenia Gravis	Neurology	220606	CC	AA
476	Female	45	Han	Guillain-Barré Syndrome	Neurology	220607	CC	AA
477	Male	22	Han	Demyelinating Diseases	Neurology	220613	CC	AA
478	Male	35	Han	Myasthenia Gravis	Neurology	220615	CC	AA
479	Female	53	Han	Necrotizing Myositis	Neurology	220616	CC	AA
480	Female	59	Han	Polymyositis	Rheumatology	220620	CC	AA
481	Female	21	Han	Neuromyelitis Optica	Neurology	220622	CT	AA
482	Male	32	Han	Myasthenia Gravis	Neurology	220628	CC	AA
483	Male	71	Han	Polymyositis	Rheumatology	220630	CC	AA
484	Male	62	Han	Myasthenia Gravis	Neurology	220701	CT	AA
485	Female	39	Han	Dermatomyositis	Rheumatology	220706	CT	AA
486	Female	43	Han	Autoimmune Encephalitis	Neurology	220707	CC	AA
487	Female	26	Han	Systemic Lupus Erythematosus	Rheumatology	220708	CT	AA
488	Male	32	Han	Autoimmune Hepatitis	infectious diseases	220712	CC	AA
489	Female	57	Han	Mixed Connective Tissue Disease	Rheumatology	220712	CT	AA
490	Female	25	Han	Neuromyelitis Optica	Neurology	220714	CC	AA
491	Female	40	Han	Dermatomyositis	Rheumatology	220721	CC	AA
492	Female	28	Han	Still's Disease	Rheumatology	220721	CT	AA
493	Male	52	Han	Guillain-Barré Syndrome	Neurology	220724	CT	AA
494	Female	39	Han	Necrotizing Myositis	Rheumatology	220728	CC	AA
495	Male	63	Han	Myasthenia Gravis	Neurology	220801	CC	AG
496	Female	59	Han	Neuromyelitis Optica	Neurology	220801	CC	AA
497	Female	75	Han	Polymyositis	Rheumatology	220803	CC	AA
498	Female	69	Han	Neuromyelitis Optica	Neurology	220812	CT	AA
499	Female	37	Han	Autoimmune Hepatitis	Rheumatology	220812	CC	AA
500	Female	64	Han	Myasthenia Gravis	Neurology	220815	CC	AA
501	Female	49	Han	Neuromyelitis Optica	Neurology	220817	CC	AA
502	Male	56	Han	Encephalomyelitis	Neurology	220818	CC	AA
503	Male	22	Han	Pemphigoid	Dermatology	220826	CC	AA
504	Male	74	Han	Neuromyelitis Optica	Neurology	220830	CC	AA
505	Female	65	Han	Myasthenia Gravis	Neurology	220830	CC	AA
506	Male	63	Han	Autoimmune Encephalitis	Neurology	220909	CT	AA
507	Female	51	Han	Multiple Sclerosis	Neurology	220909	CC	AA
508	Female	39	Han	Epidermolysis Bullosa	Dermatology	220915	CC	GG
509	Female	60	Han	Optic Neuritis	Ophthalmology	220919	CT	AA
510	Male	51	Han	Necrotizing Myositis	Neurology	220919	CC	AA
511	Male	50	Han	Myasthenia Gravis	Neurology	220923	CT	AA
512	Female	56	Han	Anti-Synthetase Syndrome	Rheumatology	220927	CT	AA
513	Female	38	Han	Myasthenia Gravis	Neurology	221019	CC	AA
514	Female	60	Han	Polymyositis	Neurology	221020	CC	AA
515	Male	59	Han	Neuromyelitis Optica	Neurology	221103	CC	AA
516	Male	48	Han	Autoimmune Encephalitis	Neurology	221104	CC	AA
517	Male	24	Han	Myasthenia Gravis	Neurology	221116	CC	AA
518	Male	61	Han	Autoimmune Encephalitis	Neurology	221202	CC	AA
519	Female	30	Han	Polymyositis	Rheumatology	221202	CC	AA
520	Female	16	Han	Autoimmune Encephalitis	Neurology	221206	CC	AA
521	Female	18	Han	Myasthenia Gravis	Neurology	221209	CC	AA
522	Female	48	Han	Autoimmune Encephalitis	Neurology	230108	CC	AG
523	Male	32	Han	Polymyositis	Rheumatology	230110	CC	AA
524	Female	49	Han	Neuromyelitis Optica	Neurology	230116	CC	AA
525	Female	37	Han	Demyelinating Diseases	Neurology	230120	CC	AA
526	Male	61	Han	Neuromyelitis Optica	Neurology	230203	CC	AA
527	Male	59	Han	Neuromyelitis Optica	Neurology	230204	CT	AA
528	Female	58	Han	Necrotizing Myositis	Rheumatology	230205	CT	AA
529	Female	63	Han	Myasthenia Gravis	Neurology	230208	CC	AA
530	Male	30	Han	Neuromyelitis Optica	Neurology	230208	CC	AA
531	Female	66	Han	Myasthenia Gravis	Neurology	230213	CC	AA
532	Male	68	Han	Myasthenia Gravis	Neurology	230216	CC	AA
533	Male	51	Han	Myasthenia Gravis	Neurology	230220	CC	AA
534	Female	29	Han	Systemic Lupus Erythematosus	Rheumatology	230228	CC	AA
535	Female	33	Han	Myelitis	Neurology	230302	CC	AA
536	Female	49	Han	Neuromyelitis Optica	Neurology	230306	CC	AA
537	Male	41	Han	Myasthenia Gravis	Neurology	230309	CT	AG
538	Female	59	Han	Demyelinating Diseases	Neurology	230309	CT	AA
539	Female	74	Han	Myasthenia Gravis	Neurology	230310	CC	AA
540	Female	65	Han	Neuromyelitis Optica	Neurology	230314	CT	AA
541	Female	46	Han	Myasthenia Gravis	Neurology	230316	CC	AA
542	Male	61	Han	Myasthenia Gravis	Neurology	230317	CC	AA
543	Male	51	Han	Behçet's Disease	Rheumatology	230319	CT	AA
544	Female	34	Han	Myasthenia Gravis	Neurology	230324	CC	AA
545	Female	42	Han	Demyelinating Diseases	Neurology	230326	CT	AA
546	Female	41	Han	Neuromyelitis Optica	Neurology	230328	CC	AA
547	Female	25	Han	Polymyositis	Neurology	230411	CC	AG
548	Male	77	Han	Demyelinating Diseases	Neurology	230412	CC	AA
549	Female	19	Han	Neuromyelitis Optica	Neurology	230414	CC	AA
550	Male	22	Han	Autoimmune Encephalitis	Neurology	230417	CC	AA
551	Female	62	Han	Optic Neuritis	Neurology	230419	CC	AA
552	Female	58	Han	Neuromyelitis Optica	Neurology	230425	CC	AA
553	Female	37	Miao	IgG4-Related Disease	Rheumatology	230426	CC	AA
554	Female	47	Han	Polymyositis	Neurology	230427	CC	AA
555	Female	24	Han	Neuromyelitis Optica	Neurology	230503	CC	AA
556	Male	50	Han	Autoimmune Encephalitis	Neurology	230509	CC	AA
557	Female	26	Han	Autoimmune Encephalitis	Neurology	230515	CC	AA
558	Female	62	Han	Myasthenia Gravis	Neurology	230516	TT	AA
559	Female	70	Han	Neuromyelitis Optica	Neurology	230516	CC	AA
560	Male	60	Han	Autoimmune Encephalitis	Neurology	230517	CC	AA
561	Female	34	Han	Neuromyelitis Optica	Neurology	230522	CT	AA
562	Female	30	Han	Dermatomyositis	Neurology	230523	CC	AA
563	Female	47	Han	Anti-Synthetase Syndrome	Rheumatology	230524	CC	AA
564	Female	44	Han	Polymyositis	Neurology	230530	CC	AA
565	Female	75	Han	Demyelinating Myelitis	Neurology	230530	CC	AA
566	Female	41	Han	Myasthenia Gravis	Neurology	230531	CC	AA
567	Female	30	Han	Sjögren's Syndrome	Rheumatology	230604	CC	AA
568	Male	55	Han	Necrotizing Myositis	Rheumatology	230608	CC	AA
569	Female	29	Han	Optic Neuritis	Neurology	230621	CT	AA
570	Female	65	Han	Neuromyelitis Optica	Neurology	230626	CC	AA
571	Female	74	Han	Myasthenia Gravis	Neurology	230703	CC	AA
